# Supplementary material for: Validation of collaborative cyberspace virtual reality oculometry enhanced with near real-time spatial audio
Source: Sci Rep. 2023 Jun 21;13:10076. doi: 10.1038/s41598-023-37267-x (PMC10284898; doi:10.1038/s41598-023-37267-x)
Supplement: Supplementary file 2 — Supplementary Information 1. [file 41598_2023_37267_MOESM2_ESM.csv]

Summary of all measured cyberspace VR values.
Grader	Length in mm	Color	Object ID
g1	0.9034	#0010FF	0
g3	0.9073	#FF00FB	0
g2	0.9013	#7E7400	0
g1	1.3147	#7E0001	1
g3	1.3166	#007E02	1
g2	1.3183	#007881	1
g3	0.774	#42007E	2
g1	0.7957	#7E4A00	2
g2	0.8081	#00087E	2
g3	2.0139	#81007F	3
g2	2.0106	#FFE900	3
g1	2.0176	#FF0002	3
g2	1.8198	#00FF04	4
g1	1.8453	#00EFFF	4
g3	1.8294	#9E34FF	4
g1	1.4528	#FF9600	5
g3	1.4595	#0010FF	5
g2	1.4773	#FF00FB	5
g1	2.2768	#7E7400	6
g2	2.2878	#7E0001	6
g3	2.2834	#007E02	6
g2	0.9554	#007881	7
g1	0.9643	#42007E	7
g3	0.9577	#7E4A00	7
g3	1.0122	#00087E	8
g1	1.0019	#81007F	8
g2	1.0045	#FFE900	8
g2	0.9604	#FF0002	9
g3	0.9613	#00FF04	9
g1	0.9684	#00EFFF	9
g3	3.3178	#9E34FF	10
g2	3.3079	#FF9600	10
g1	3.298	#0010FF	10
g3	1.4339	#FF00FB	11
g1	1.4281	#7E7400	11
g2	1.4341	#7E0001	11
g3	3.9727	#007E02	12
g1	3.9686	#007881	12
g2	3.9667	#42007E	12
g1	0.4703	#7E4A00	13
g3	0.4708	#00087E	13
g2	0.4674	#81007F	13
g3	0.8598	#FFE900	14
g1	0.8669	#FF0002	14
g2	0.8649	#00FF04	14
g3	1.1574	#00EFFF	15
g1	1.1607	#9E34FF	15
g2	1.1535	#FF9600	15
g3	1.1101	#0010FF	16
g2	1.1072	#FF00FB	16
g1	1.1164	#7E7400	16
g3	1.2234	#7E0001	17
g2	1.2314	#007E02	17
g1	1.2248	#007881	17
g3	0.6063	#42007E	18
g1	0.6045	#7E4A00	18
g2	0.609	#00087E	18
g2	1.9023	#81007F	19
g3	1.8861	#FFE900	19
g1	1.8888	#FF0002	19
g3	1.8838	#00FF04	20
g1	1.886	#00EFFF	20
g2	1.8837	#9E34FF	20
g3	0.5852	#0010FF	21
g1	0.5783	#FF00FB	21
g2	0.5814	#7E7400	21
g3	0.9564	#7E0001	22
g1	0.9553	#007E02	22
g2	0.9564	#007881	22
g3	2.9371	#42007E	23
g1	2.9366	#7E4A00	23
g2	2.9461	#00087E	23
g3	0.5074	#FFE900	24
g1	0.5076	#FF0002	24
g2	0.5197	#00FF04	24
g1	1.903	#9E34FF	25
g2	1.8964	#FF9600	25
g3	1.8971	#0010FF	25
g3	2.7102	#FF00FB	26
g1	2.7156	#7E7400	26
g2	2.7044	#7E0001	26
g3	0.6599	#007E02	27
g1	0.6521	#007881	27
g2	0.6574	#42007E	27
g3	1.1412	#7E4A00	28
g2	1.1457	#00087E	28
g1	1.1377	#81007F	28
g3	3.2065	#FFE900	29
g2	3.2029	#FF0002	29
g1	3.2056	#00FF04	29
g3	2.4055	#00EFFF	30
g1	2.4117	#9E34FF	30
g2	2.4062	#FF9600	30
g3	1.2697	#0010FF	31
g1	1.2773	#FF00FB	31
g2	1.2671	#7E7400	31
g3	2.2479	#7E0001	32
g1	2.2466	#007E02	32
g2	2.252	#007881	32
g3	2.8179	#42007E	33
g1	2.8257	#7E4A00	33
g2	2.8142	#00087E	33
g1	0.4446	#00FF04	34
g3	0.4381	#00EFFF	34
g2	0.4396	#9E34FF	34
g3	2.1307	#FF9600	35
g1	2.1232	#0010FF	35
g2	2.1231	#FF00FB	35
g2	0.3259	#007881	36
g1	0.3224	#42007E	36
g3	0.3291	#7E4A00	36
g1	2.9	#00087E	37
g3	2.8999	#81007F	37
g2	2.9045	#FFE900	37
g3	2.8718	#FF0002	38
g2	2.8701	#00FF04	38
g1	2.8699	#00EFFF	38
g2	1.2894	#FF9600	39
g3	1.2829	#0010FF	39
g1	1.2824	#FF00FB	39
g3	1.0975	#7E7400	40
g1	1.0995	#7E0001	40
g2	1.0987	#007E02	40
g3	0.4198	#007881	41
g1	0.4229	#42007E	41
g2	0.4275	#7E4A00	41
g1	1.8975	#81007F	42
g2	1.8921	#FFE900	42
g3	1.9061	#FF0002	42
g1	1.7575	#00FF04	43
g2	1.7519	#00EFFF	43
g3	1.7435	#9E34FF	43
g3	3.6935	#FF9600	44
g1	3.7	#0010FF	44
g2	3.7066	#FF00FB	44
g1	1.9051	#7E7400	45
g3	1.9091	#7E0001	45
g2	1.91	#007E02	45
g3	1.4018	#42007E	46
g2	1.4018	#7E4A00	46
g1	1.3956	#00087E	46
g1	1.9116	#81007F	47
g3	1.9081	#FFE900	47
g2	1.9046	#FF0002	47
g3	1.991	#00FF04	48
g2	1.9966	#00EFFF	48
g1	2.0069	#9E34FF	48
g3	1.9726	#FF9600	49
g1	1.9841	#0010FF	49
g2	1.9863	#FF00FB	49
g3	1.9561	#7E7400	50
g1	1.9632	#7E0001	50
g2	1.9629	#007E02	50
g3	3.1057	#007881	51
g1	3.105	#42007E	51
g2	3.1104	#7E4A00	51
g3	2.5679	#00087E	52
g1	2.5652	#81007F	52
g2	2.5713	#FFE900	52
g2	0.7224	#FF0002	53
g3	0.7301	#00FF04	53
g1	0.7344	#00EFFF	53
g3	1.9264	#9E34FF	54
g1	1.9324	#FF9600	54
g2	1.9333	#0010FF	54
g3	2.5687	#FF00FB	55
g2	2.5772	#7E7400	55
g1	2.5761	#7E0001	55
g3	3.306	#007E02	56
g2	3.3104	#007881	56
g1	3.3208	#42007E	56
g3	1.8656	#7E4A00	57
g1	1.8616	#00087E	57
g2	1.8561	#81007F	57
g3	0.7362	#FFE900	58
g1	0.7428	#FF0002	58
g2	0.7409	#00FF04	58
g3	1.9316	#00EFFF	59
g1	1.941	#9E34FF	59
g2	1.9355	#FF9600	59
g1	0.6958	#0010FF	60
g2	0.6851	#FF00FB	60
g3	0.6888	#7E7400	60
g1	3.1581	#FFE900	61
g3	3.1528	#FF0002	61
g2	3.1472	#00FF04	61
g3	1.1659	#00EFFF	62
g1	1.1755	#9E34FF	62
g2	1.1726	#FF9600	62
g1	2.1674	#0010FF	63
g2	2.1625	#FF00FB	63
g3	2.1645	#7E7400	63
g1	0.2287	#007E02	64
g2	0.2319	#007881	64
g3	0.2347	#42007E	64
g1	0.909	#7E4A00	65
g3	0.9102	#00087E	65
g2	0.9134	#81007F	65
g1	1.2849	#FFE900	66
g3	1.2834	#FF0002	66
g2	1.2854	#00FF04	66
g1	1.7382	#00EFFF	67
g3	1.732	#9E34FF	67
g2	1.7423	#FF9600	67
g3	2.2642	#0010FF	68
g1	2.2638	#FF00FB	68
g2	2.2636	#7E7400	68
g3	2.5697	#7E0001	69
g2	2.5675	#007E02	69
g1	2.5673	#007881	69
g3	3.6438	#42007E	70
g1	3.6505	#7E4A00	70
g2	3.645	#00087E	70
g3	2.3687	#81007F	71
g1	2.3625	#FFE900	71
g2	2.353	#FF0002	71
g3	3.9515	#00FF04	72
g1	3.9469	#00EFFF	72
g2	3.9583	#9E34FF	72
g2	0.4177	#FF9600	73
g1	0.4144	#0010FF	73
g3	0.4068	#FF00FB	73
g3	0.8765	#7E7400	74
g2	0.8901	#7E0001	74
g1	0.8795	#007E02	74
g3	1.2615	#007881	75
g1	1.2612	#42007E	75
g2	1.2558	#7E4A00	75
g3	2.5126	#00087E	76
g1	2.5168	#81007F	76
g2	2.5176	#FFE900	76
g1	0.3563	#FF0002	77
g2	0.3552	#00FF04	77
g3	0.3515	#00EFFF	77
g3	0.7655	#9E34FF	78
g1	0.7582	#FF9600	78
g2	0.768	#0010FF	78
g2	1.1901	#FF00FB	79
g1	1.1837	#7E7400	79
g3	1.1844	#7E0001	79
g3	1.296	#007E02	80
g1	1.2994	#007881	80
g2	1.3006	#42007E	80
g3	0.8646	#00EFFF	81
g2	0.8666	#9E34FF	81
g1	0.869	#FF9600	81
g3	1.5731	#0010FF	82
g1	1.5749	#FF00FB	82
g2	1.5672	#7E7400	82
g3	2.0939	#7E0001	83
g1	2.1	#007E02	83
g2	2.0927	#007881	83
g1	2.8327	#42007E	84
g3	2.8312	#7E4A00	84
g2	2.8401	#00087E	84
g3	1.6656	#81007F	85
g2	1.6678	#FFE900	85
g1	1.6692	#FF0002	85
g3	0.8455	#0010FF	86
g1	0.845	#FF00FB	86
g2	0.8559	#7E7400	86
g3	1.5253	#7E0001	87
g2	1.5251	#007E02	87
g1	1.5224	#007881	87
g3	1.939	#42007E	88
g2	1.9442	#7E4A00	88
g1	1.9427	#00087E	88
g2	2.5145	#81007F	89
g3	2.5171	#FFE900	89
g1	2.5185	#FF0002	89
g2	3.4321	#00FF04	90
g3	3.4363	#00EFFF	90
g1	3.4414	#9E34FF	90
g2	2.4189	#7E7400	91
g3	2.4181	#7E0001	91
g1	2.4204	#007E02	91
g2	1.0836	#007881	92
g1	1.0847	#42007E	92
g3	1.0793	#7E4A00	92
g1	1.4105	#81007F	93
g2	1.4119	#FFE900	93
g3	1.4173	#FF0002	93
g2	0.6171	#00FF04	94
g1	0.6123	#00EFFF	94
g3	0.6171	#9E34FF	94
g3	1.9618	#FF9600	95
g1	1.9642	#0010FF	95
g2	1.9607	#FF00FB	95
g3	0.5916	#007881	96
g1	0.5872	#42007E	96
g2	0.5936	#7E4A00	96
g2	1.3261	#00087E	97
g3	1.3266	#81007F	97
g1	1.3309	#FFE900	97
g3	1.93	#FF0002	98
g2	1.929	#00FF04	98
g1	1.9218	#00EFFF	98
g3	1.3775	#9E34FF	99
g1	1.3802	#FF9600	99
g2	1.3776	#0010FF	99
g3	2.5539	#FF00FB	100
g2	2.5611	#7E7400	100
g1	2.5568	#7E0001	100
g3	1.7958	#007E02	101
g2	1.7949	#007881	101
g1	1.8032	#42007E	101
g3	2.984	#7E4A00	102
g2	2.984	#00087E	102
g1	2.9846	#81007F	102
g1	2.5181	#0010FF	103
g3	2.5109	#FF00FB	103
g2	2.5148	#7E7400	103
g1	1.1996	#42007E	104
g2	1.1939	#7E4A00	104
g3	1.1953	#00087E	104
g3	2.0478	#81007F	105
g1	2.0484	#FFE900	105
g2	2.0518	#FF0002	105
g3	2.4302	#00FF04	106
g1	2.4381	#00EFFF	106
g2	2.4406	#9E34FF	106
g2	0.7403	#FF9600	107
g1	0.7454	#FF00FB	107
g3	0.7385	#7E7400	107
g3	1.9505	#7E0001	108
g1	1.9485	#007E02	108
g2	1.9546	#42007E	108
